# Supplementary material for: Psychological distress and sleep problems when people are under interpersonal isolation during an epidemic: A nationwide multicenter cross-sectional study
Source: Eur Psychiatry. 2020 Aug 28;63(1):e77. doi: 10.1192/j.eurpsy.2020.78 (PMC7503168; doi:10.1192/j.eurpsy.2020.78)
Supplement: Supplementary file 1 [file S0924933820000784sup.zip]

Archive with 2 entries (2 files):
- S0924933820000784sup002.docx
- S0924933820000784sup001.docx
